# Supplementary material for: Combined Ultrasound and MRI Assessment in Patients Undergoing Reoperation for Recurrent Papillary Thyroid Carcinoma: Oncological Outcomes and Surgical Safety
Source: Curr Oncol. 2026 Feb 4;33(2):98. doi: 10.3390/curroncol33020098 (PMC12940060; doi:10.3390/curroncol33020098)
Supplement: Supplementary file 1 [file curroncol-33-00098-s001.zip]

Archive with 1 entries (1 files):
- curroncol-4054441-supplementary.pdf
